# Supplementary material for: Efflux Pump-Binding 4(3-Aminocyclobutyl)Pyrimidin-2-Amines Are Colloidal Aggregators
Source: Biomolecules. 2023 Jun 16;13(6):1000. doi: 10.3390/biom13061000 (PMC10296211; doi:10.3390/biom13061000)
Supplement: Supplementary file 1 [file biomolecules-13-01000-s001.zip]

Archive with 1 entries (1 files):
- biomolecules-2251755-supplementary.pdf
